# Supplementary material for: LeishMANIAdb: a comparative resource for Leishmania proteins
Source: Database (Oxford). 2023 Oct 31;2023:baad074. doi: 10.1093/database/baad074 (PMC10627299; doi:10.1093/database/baad074)
Supplement: baad074_Supp [file baad074_supp.zip]

Archive with 1 entries (1 files):
- SupplementaryMaterial_R2.docx
